# Supplementary material for: Occurrence of Adenovirus in Fecal Samples of Wild Felids (Panthera onca and Leopardus pardalis) from Brazil: Predators as Dispersing Agents?
Source: Vet Sci. 2024 Oct 17;11(10):511. doi: 10.3390/vetsci11100511 (PMC11512381; doi:10.3390/vetsci11100511)
Supplement: Supplementary file 1 [file vetsci-11-00511-s001.zip]

Archive with 1 entries (1 files):
- vetsci-3241329-Table S1.pdf
